# Supplementary material for: Comparison of Transcriptomic Changes in Survivors of Exertional Heat Illness with Malignant Hyperthermia Susceptible Patients
Source: Int J Mol Sci. 2023 Nov 9;24(22):16124. doi: 10.3390/ijms242216124 (PMC10671540; doi:10.3390/ijms242216124)
Supplement: Supplementary file 1 [file ijms-24-16124-s001.zip]

Archive with 6 entries (6 files):
- Supplemental Figure S1.pdf
- Supplemental Table S1.pdf
- Supplemental Table S2.pdf
- Supplemental Table S3 - MHS baseline ontology.pdf
- Supplemental Table S4 - baseline Venn Diagram sections.pdf
- Supplemental Table S5 - Timepoint hallmarks.pdf
